# Supplementary material for: Identification of LTBP2 gene polymorphisms and their association with thoracolumbar vertebrae number, body size, and carcass traits in Dezhou donkeys
Source: Front Genet. 2022 Nov 22;13:969959. doi: 10.3389/fgene.2022.969959 (PMC9723334; doi:10.3389/fgene.2022.969959)
Supplement: Supplementary file 2 [file Table1.xlsx]

## Sheet: Table S1
Body size and carcass trait data of 392 Dezhou donkeys
Trait	Mean±SE
BH/cm	134.92±0.25
BL/cm	132.68±0.3
CHC/cm	145.03±0.26
SW/kg	24.21±0.14
CWF/kg	96.14±0.53
CWA/kg	56.45±0.27
CW/kg	152.59±0.79
TN	17.86±0.02
TL/cm	72.87±0.18
STL/cm	4.08±0.01
LN	5.22±0.02
LL/cm	24.12±0.1
SLL/cm	4.63±0.01
TLN	23.07±0.02
TLL/cm	97±0.22
STLL/cm	4.2±0.01

## Sheet: Table S2
Information of 8 pairs of specific primers used for PCR
Target site	Forward Primer	Reward Primer	Tm/℃	Product Size/bp
c.5547+860 C>T	GAGAAAGCAGCAAGAGGGCAATATG	GGAGAGCCCAGGAGAGATTTGTTTC	58	242
c.5251+281 A>C	AAACACCCTACCACCAACCACAAC	GCTGAGGCTTTGTACCCAACCC	60	272
c.1381+768 T>G	CAGGTCCGTTGTTGAAAGGTAGGG	TCACCAAGGAGGGGTTCACAGAG	60	236
c.1003+704 C>T	TCACCTGTCTGCCTGTCTGTCC	GGTCCTTCTGGTTGTGCTACATGG	62	247
c.812+22526 T>G	GGGCTCTTTGTCAGGGTCAAGTTC	ACACAATCCTTTCAACGCTTCCAAG	61	209
c.812+6591 T>C	TCCTGACTGGGCTGGGGTATTTG	GTCCAGGGTCACCACATATAGTTGC	62	240
c.565+3453 C>T	TCTCGCCTCCTCTCACAGAATCG	GCTGCCTCCACAAACACATAAACAC	61	272
c.494+5808 C>T	AGGAGTAGCAGGGGAAGAACCATC	GACTGAGCACTGGGTGGGAGAC	61	200

## Sheet: Table S3
Type		n	ratio	trait
				BH/cm	BL/cm	CHC/cm	SW/kg	CWF/kg	CWA/kg	CW/kg	TN	TL/cm	STL/cm	LN	LL/cm	SLL/cm	TLN	TLL/cm	STLL/cm
TN	17	61	0.155	134.23±0.6	131.45±0.66	143.86±0.64	23.74±0.35	92.7±1.24b	55.81±0.61	148.51±1.82	17±0	68.73±0.35B	4.04±0.02	5.84±0.05A	26.31±0.24A	4.51±0.03	22.84±0.05C	95.04±0.48	4.16±0.02
	18	326	0.832	135.06±0.27	132.92±0.34	145.26±0.28	24.31±0.16	96.79±0.58a	56.58±0.31	153.37±0.87	18±0	73.61±0.18A	4.09±0.01	5.1±0.02B	23.73±0.1B	4.65±0.01	23.1±0.02B	97.34±0.24	4.21±0.01
	19	5	0.013	134.6±3.12	132.2±3.85	144.4±2.5	23.68±1.17	95.5±3.7	56±2.71	151.5±6.26	19±0	75.2±1.59A	3.96±0.08	5±0B	23.2±0.37B	4.64±0.07	24±0A	98.4±1.75	4.1±0.07
	P-Value			0.478	0.211	0.135	0.321	0.019	0.593	0.081	*	0	0.045	0	0	0	0	0	0.043
LN	5	307	0.783	134.92±0.29	132.64±0.35	145.15±0.3	24.26±0.16	96.63±0.61	56.42±0.32	153.05±0.91	17.98±0.01A	73.5±0.19A	4.09±0.01	5±0	23.27±0.07B	4.65±0.01A	22.98±0.01B	96.78±0.24	4.21±0.01
	6	85	0.217	134.93±0.49	132.84±0.59	144.58±0.48	24.04±0.31	94.38±1.04	56.54±0.53	150.92±1.54	17.4±0.05B	70.6±0.41B	4.06±0.02	6±0	27.19±0.15A	4.53±0.02B	23.4±0.05A	97.79±0.5	4.18±0.02
	P-Value			0.992	0.779	0.351	0.517	0.079	0.86	0.265	0	0	0.164	*	0	0	0	0.052	0.139
TLN	22	10	0.026	132.2±1.76	128.8±1.58	141±1.55b	23.24±0.6	89.2±2.47	53.1±1.16	142.3±3.6	17.00±0C	68.6±0.87B	4.04±0.05	5.00±0B	23±0.41B	4.6±0.08	22±0	91.6±1.07C	4.17±0.05
	23	343	0.875	134.96±0.27	132.65±0.32	145.18±0.28a	24.24±0.15	96.38±0.57	56.51±0.3	152.89±0.85	17.85±0.19B	72.91±0.19A	4.08±0.01	5.15±0.02B	23.83±0.1B	4.63±0.01	23±0	96.75±0.22B	4.21±0.01
	24	39	0.099	135.28±0.78	133.9±0.97	144.76±0.63a	24.25±0.44	95.82±1.41	56.73±0.82	152.55±2.18	18.13±0.54A	73.62±0.55A	4.06±0.03	5.87±0.05A	26.97±0.34A	4.59±0.04	24±0	100.59±0.71A	4.19±0.03
	P-Value			0.194	0.054	0.034	0.547	0.098	0.139	0.106	0	0	0.543	0	0	0.63	*	0	0.693
TL-Type	T17L5	10	0.026	132.2±1.76	128.8±1.58	141±1.55	23.24±0.6	89.2±2.47	53.1±1.16	142.3±3.6	17±0	68.6±0.87B	4.04±0.05	5±0	23±0.41B	4.6±0.08A	22±0	91.6±1.07C	4.17±0.05
	T17L6	51	0.13	134.63±0.63	131.97±0.72	144.42±0.68	23.84±0.4	93.38±1.39	56.34±0.68	149.73±2.03	17±0	68.75±0.39B	4.04±0.02	6±0	26.96±0.16A	4.49±0.03B	23±0	95.71±0.48B	4.16±0.02
	T18L5	292	0.745	135.02±0.29	132.77±0.36	145.31±0.3	24.31±0.17	96.9±0.62	56.54±0.33	153.44±0.94	18±0	73.64±0.18A	4.09±0.01	5±0	23.29±0.07B	4.66±0.01A	23±0	96.93±0.24B	4.21±0.01
	T18L6	34	0.086	135.38±0.79	134.15±0.98	144.81±0.64	24.34±0.47	95.87±1.55	56.84±0.86	152.71±2.36	18±0	73.39±0.59A	4.08±0.03	6±0	27.53±0.28A	4.59±0.05A	24±0	100.91±0.77A	4.21±0.03
	T19L5	5	0.013	134.6±3.12	132.2±3.85	144.4±2.5	23.68±1.17	95.5±3.7	56±2.71	151.5±6.26	19±0	75.2±1.59A	3.96±0.08	5±0	23.2±0.37B	4.64±0.07A	24±0	98.4±1.75AB	4.1±0.07
	P-Value			0.45	0.13	0.09	0.62	0.05	0.39	0.14	*	0	0.17	*	0	0	*	0	0.17
LN=5	17 TN	10	0.033	132.2±1.76	128.8±1.58	141±1.55b	23.24±0.6	89.2±2.47	53.1±1.16	142.3±3.6	17±0	68.6±0.87B	4.04±0.05	5±0	23±0.41	4.6±0.08	22±0	91.6±1.07B	4.17±0.05
	18 TN	292	0.951	135.02±0.29	132.77±0.36	145.31±0.3a	24.31±0.17	96.9±0.62	56.54±0.33	153.44±0.94	18±0	73.64±0.18A	4.09±0.01	5±0	23.29±0.07	4.66±0.01	23±0	96.93±0.24A	4.21±0.01
	19 TN	5	0.016	134.6±3.12	132.2±3.85	144.4±2.5	23.68±1.17	95.5±3.7	56±2.71	151.5±6.26	19±0	75.2±1.59A	3.96±0.08	5±0	23.2±0.37	4.64±0.07	24±0	98.4±1.75A	4.1±0.07
	P-Value			0.218	0.13	0.035	0.456	0.076	0.157	0.091	*	0	0.157	*	0.777	0.777	*	0	0.252
LN=6	17 TN	51	0.6	134.63±0.63	131.97±0.72	144.42±0.68	23.84±0.4	93.38±1.39	56.34±0.68	149.73±2.03	17±0	68.75±0.39B	4.04±0.02	6±0	26.96±0.16	4.49±0.03	23±0	95.71±0.48B	4.16±0.02
	18 TN	34	0.4	135.38±0.79	134.15±0.98	144.81±0.64	24.34±0.47	95.87±1.55	56.84±0.86	152.71±2.36	18±0	73.39±0.59A	4.08±0.03	6±0	27.53±0.28	4.59±0.05	24±0	100.91±0.77A	4.21±0.03
	P-Value			0.453	0.07	0.695	0.423	0.245	0.651	0.346	*	0	0.39	*	0.057	0.059	*	0	0.227
TN=17	5	10	0.164	132.2±1.76	128.8±1.58	141±1.55b	23.24±0.6	89.2±2.47	53.1±1.16	142.3±3.6	17±0	68.6±0.87	4.04±0.05	5±0	23±0.41B	4.6±0.08	22±0	91.6±1.07B	4.17±0.05
	6	51	0.836	134.63±0.63	131.97±0.72	144.42±0.68a	23.84±0.4	93.38±1.39	56.34±0.68	149.73±2.03	17±0	68.75±0.39	4.04±0.02	6±0	26.96±0.16A	4.49±0.03	23±0	95.71±0.48A	4.16±0.02
	P-Value			0.137	0.077	0.046	0.532	0.215	0.05	0.132	*	0.875	0.889	*	0	0.128	*	0.001	0.941
TN=18	5	292	0.896	135.02±0.29	132.77±0.36	145.31±0.3	24.31±0.17	96.9±0.62	56.54±0.33	153.44±0.94	18±0	73.64±0.18	4.09±0.01	5±0	23.29±0.07B	4.66±0.01	23±0	96.93±0.24B	4.21±0.01
	6	34	0.104	135.38±0.79	134.15±0.98	144.81±0.64	24.34±0.47	95.87±1.55	56.84±0.86	152.71±2.36	18±0	73.39±0.59	4.08±0.03	6±0	27.53±0.28A	4.59±0.05	24±0	100.91±0.77A	4.21±0.03
	P-Value			0.688	0.213	0.585	0.951	0.589	0.771	0.797	*	0.658	0.665	*	0	0.138	*	0	0.795

## Sheet: Table S4
Position	n	Genotype	n	Genotype frequencies	Allele frequencies		HW		Genetic parameters
					Wild	Mutant	Chi-square	P value	Obs-Het	Pred-Het	Ho	PIC
c.5547+860 C>T	392	CC	364	0.93	0.965	0.035	0.538	0.463	0.071	0.069	0.932	0.123
		CT	28	0.07
		TT	0	0
c.5251+281 A>C	392	AA	364	0.93	0.965	0.035	0.538	0.463	0.071	0.069	0.932	0.123
		AC	28	0.07
		CC	0	0
c.3769+40 C>T	392	CC	364	0.93	0.965	0.035	0.538	0.463	0.071	0.069	0.932	0.123
		CT	28	0.07
		TT	0	0
c.2782+3975 A>G	392	AA	364	0.93	0.965	0.035	0.538	0.463	0.071	0.069	0.932	0.123
		AG	28	0.07
		GG	0	0
c.1381+768 T>G	392	TT	22	0.06	0.23	0.77	0.266	0.606	0.342	0.351	0.646	0.43
		GT	134	0.34
		GG	236	0.6
c.1381+763 G>T	392	GG	22	0.06	0.23	0.77	0.266	0.606	0.342	0.351	0.646	0.43
		GT	134	0.34
		TT	236	0.6
c.1003+704 C>T	392	CC	26	0.07	0.275	0.725	0.561	0.454	0.411	0.396	0.601	0.457
		CT	161	0.41
		TT	205	0.52
c.1003+651 C>T	392	CC	26	0.07	0.275	0.725	0.561	0.454	0.411	0.396	0.601	0.457
		CT	161	0.41
		TT	205	0.52
c.1003+626 A>G	392	AA	26	0.07	0.275	0.735	0.465	0.495	0.408	0.395	0.601	0.457
		AG	160	0.41
		GG	206	0.53
c.812+22526 T>G	392	TT	21	0.05	0.24	0.76	0.242	0.623	0.375	0.366	0.635	0.436
		TG	147	0.38
		GG	224	0.57
c.812+10937 C>T	392	CC	34	0.09	0.305	0.695	0.258	0.612	0.434	0.423	0.576	0.482
		CT	170	0.43
		TT	188	0.48
c.812+6591 T>C	392	TT	20	0.05	0.225	0.775	0.004	0.953	0.352	0.351	0.651	0.426
		TC	138	0.35
		CC	234	0.6
c.565+11921 A>G	392	AA	137	0.35	0.58	0.42	1.322	0.25	0.459	0.487	0.513	0.555
		AG	180	0.46
		GG	75	0.19
c.565+6840 A>G	392	AA	136	0.35	0.58	0.42	0.888	0.346	0.464	0.487	0.513	0.553
		AG	182	0.46
		GG	74	0.19
c.565+3453 C>T	392	CC	71	0.18	0.405	0.595	1.631	0.202	0.452	0.483	0.518	0.551
		CT	177	0.45
		TT	144	0.37
c.494+5808 C>T	392	CC	80	0.2	0.44	0.55	0.225	0.635	0.482	0.494	0.507	0.554
		CT	189	0.48
		TT	123	0.31

## Sheet: Table S5
Site	Genotype	n	BH/cm	BL/cm	CHC/cm	CW/kg	CWF/kg	CWA/kg	CW/kg	TN	TL/cm	STL/cm	LN	LL/cm	SLL/cm	TLN	TLL/cm	STLL/cm
c.5547+860 C>T	CC	364	134.98±0.26	132.71±0.31	145.06±0.26	24.27±0.15	96.16±0.54	56.44±0.28	152.6±0.81	17.87±0.02	72.94±0.19	4.08±0.01	5.21±0.02	24.11±0.11	4.63±0.01	23.08±0.02	97.04±0.22	4.21±0.01
	CT	28	134.18±0.98	132.32±1.45	144.61±1.06	23.41±0.55	95.89±2.27	56.54±1.18	152.43±3.39	17.71±0.09	72.04±0.57	4.07±0.03	5.32±0.09	24.36±0.43	4.58±0.05	23.04±0.08	96.39±0.77	4.18±0.03
			0.406	0.743	0.647	0.12	0.898	0.93	0.956	0.042	0.2	0.678	0.164	0.534	0.321	0.545	0.437	0.534
c.5251+281 A>C	AA	364	134.98±0.26	132.71±0.31	145.06±0.26	24.27±0.15	96.16±0.54	56.44±0.28	152.6±0.81	17.87±0.02	72.94±0.19	4.08±0.01	5.21±0.02	24.11±0.11	4.63±0.01	23.08±0.02	97.04±0.22	4.21±0.01
	AC	28	134.18±0.98	132.32±1.45	144.61±1.06	23.41±0.55	95.89±2.27	56.54±1.18	152.43±3.39	17.71±0.09	72.04±0.57	4.07±0.03	5.32±0.09	24.36±0.43	4.58±0.05	23.04±0.08	96.39±0.77	4.18±0.03
			0.406	0.743	0.647	0.12	0.898	0.93	0.956	0.042	0.2	0.678	0.164	0.534	0.321	0.545	0.437	0.534
c.3769+40 C>T	CC	364	134.98±0.26	132.71±0.31	145.06±0.26	24.27±0.15	96.16±0.54	56.44±0.28	152.6±0.81	17.87±0.02	72.94±0.19	4.08±0.01	5.21±0.02	24.11±0.11	4.63±0.01	23.08±0.02	97.04±0.22	4.21±0.01
	CT	28	134.18±0.98	132.32±1.45	144.61±1.06	23.41±0.55	95.89±2.27	56.54±1.18	152.43±3.39	17.71±0.09	72.04±0.57	4.07±0.03	5.32±0.09	24.36±0.43	4.58±0.05	23.04±0.08	96.39±0.77	4.18±0.03
			0.406	0.743	0.647	0.12	0.898	0.93	0.956	0.042	0.2	0.678	0.164	0.534	0.321	0.545	0.437	0.534
c.2782+3975 A>G	AA	364	134.98±0.26	132.71±0.31	145.06±0.26	24.27±0.15	96.16±0.54	56.44±0.28	152.6±0.81	17.87±0.02	72.94±0.19	4.08±0.01	5.21±0.02	24.11±0.11	4.63±0.01	23.08±0.02	97.04±0.22	4.21±0.01
	AG	28	134.18±0.98	132.32±1.45	144.61±1.06	23.41±0.55	95.89±2.27	56.54±1.18	152.43±3.39	17.71±0.09	72.04±0.57	4.07±0.03	5.32±0.09	24.36±0.43	4.58±0.05	23.04±0.08	96.39±0.77	4.18±0.03
			0.406	0.743	0.647	0.12	0.898	0.93	0.956	0.042	0.2	0.678	0.164	0.534	0.321	0.545	0.437	0.534
c.1381+768 T>G	TT	22	135.86±1.08	131.59±1.11	146.11±1.13	24.13±0.6	97.14±2.16	57.59±1.19	154.73±3.29	17.91±0.06	72.77±0.83	4.06±0.04	5.05±0.05b	23.55±0.25	4.67±0.05	22.95±0.08	96.32±0.91	4.2±0.04
	GT	134	135.49±0.44	133.49±0.55	145.56±0.46	24.47±0.23	97.6±0.92	57.06±0.47	154.67±1.37	17.91±0.03	73.38±0.31	4.1±0.02	5.19±0.03ab	24.14±0.17	4.66±0.02	23.1±0.03	97.52±0.37	4.22±0.02
	GG	236	134.52±0.31	132.32±0.38	144.63±0.32	24.07±0.19	95.21±0.67	55.99±0.35	151.21±1	17.82±0.03	72.59±0.23	4.07±0.01	5.25±0.03a	24.17±0.14	4.61±0.02	23.07±0.02	96.76±0.28	4.19±0.01
			0.127	0.136	0.134	0.429	0.095	0.114	0.097	0.085	0.125	0.403	0.048	0.397	0.123	0.2	0.195	0.333
c.1381+763 G>T	GG	22	135.86±1.08	131.59±1.11	146.11±1.13	24.13±0.6	97.14±2.16	57.59±1.19	154.73±3.29	17.91±0.06	72.77±0.83	4.06±0.04	5.05±0.05b	23.55±0.25	4.67±0.05	22.95±0.08	96.32±0.91	4.2±0.04
	GT	134	135.49±0.44	133.49±0.55	145.56±0.46	24.47±0.23	97.6±0.92	57.06±0.47	154.67±1.37	17.91±0.03	73.38±0.31	4.1±0.02	5.19±0.03ab	24.14±0.17	4.66±0.02	23.1±0.03	97.52±0.37	4.22±0.02
	TT	236	134.52±0.31	132.32±0.38	144.63±0.32	24.07±0.19	95.21±0.67	55.99±0.35	151.21±1	17.82±0.03	72.59±0.23	4.07±0.01	5.25±0.03a	24.17±0.14	4.61±0.02	23.07±0.02	96.76±0.28	4.19±0.01
			0.127	0.136	0.134	0.429	0.095	0.114	0.097	0.085	0.125	0.403	0.048	0.397	0.123	0.2	0.195	0.333
c.1003+704 C>T	CC	26	136.65±1.03	133.69±1.41	147.56±1.2a	24.49±0.58	100.63±2.46a	59.04±1.22a	159.67±3.62a	17.85±0.07	72.85±0.73	4.08±0.04	5.12±0.06	24.08±0.36	4.71±0.05	22.96±0.07	96.92±0.84	4.22±0.04
	CT	161	134.94±0.39	132.71±0.47	145±0.39b	24.19±0.2	96.43±0.78b	56.49±0.41b	152.91±1.16b	17.89±0.03	73.16±0.28	4.09±0.01	5.19±0.03	24.02±0.15	4.63±0.02	23.08±0.03	97.18±0.33	4.21±0.01
	TT	205	134.7±0.34	132.52±0.41	144.73±0.34b	24.2±0.21	95.34±0.73b	56.09±0.38b	151.43±1.1b	17.83±0.03	72.65±0.25	4.07±0.01	5.25±0.03	24.21±0.16	4.62±0.02	23.08±0.02	96.86±0.3	4.2±0.01
			0.162	0.643	0.027	0.874	0.046	0.033	0.037	0.408	0.405	0.684	0.187	0.69	0.191	0.23	0.769	0.657
c.1003+651 C>T	CC	26	136.65±1.03	133.69±1.41	147.56±1.2a	24.49±0.58	100.63±2.46a	59.04±1.22a	159.67±3.62a	17.85±0.07	72.85±0.73	4.08±0.04	5.12±0.06	24.08±0.36	4.71±0.05	22.96±0.07	96.92±0.84	4.22±0.04
	CT	161	134.94±0.39	132.71±0.47	145±0.39b	24.19±0.2	96.43±0.78b	56.49±0.41b	152.91±1.16b	17.89±0.03	73.16±0.28	4.09±0.01	5.19±0.03	24.02±0.15	4.63±0.02	23.08±0.03	97.18±0.33	4.21±0.01
	TT	205	134.7±0.34	132.52±0.41	144.73±0.34b	24.2±0.21	95.34±0.73b	56.09±0.38b	151.43±1.1b	17.83±0.03	72.65±0.25	4.07±0.01	5.25±0.03	24.21±0.16	4.62±0.02	23.08±0.02	96.86±0.3	4.2±0.01
			0.162	0.643	0.027	0.874	0.046	0.033	0.037	0.408	0.405	0.684	0.187	0.69	0.191	0.23	0.769	0.657
c.1003+626 A>G	AA	26	136.65±1.03	133.69±1.41	147.56±1.2a	24.49±0.58	100.63±2.46a	59.04±1.22a	159.67±3.62a	17.85±0.07	72.85±0.73	4.08±0.04	5.12±0.06	24.08±0.36	4.71±0.05	22.96±0.07	96.92±0.84	4.22±0.04
	AG	160	134.92±0.4	132.67±0.47	144.96±0.39b	24.18±0.2	96.39±0.78b	56.48±0.41b	152.86±1.16b	17.89±0.03	73.17±0.28	4.09±0.01	5.19±0.03	24.02±0.15	4.63±0.02	23.09±0.03	97.19±0.33	4.21±0.01
	GG	206	134.71±0.33	132.56±0.41	144.76±0.34b	24.2±0.21	95.38±0.73b	56.1±0.38b	151.48±1.09b	17.83±0.03	72.65±0.25	4.07±0.01	5.25±0.03	24.21±0.16	4.62±0.02	23.08±0.02	96.86±0.3	4.2±0.01
			0.166	0.663	0.028	0.871	0.049	0.034	0.039	0.29	0.391	0.74	0.201	0.663	0.208	0.222	0.769	0.717
c.812+22526 T>G	TT	21	137.14±1.17	134.52±1.62	147.93±1.43a	24.51±0.7	101.48±2.88a	59.4±1.47a	160.88±4.28a	17.81±0.09	72.9±0.8	4.09±0.04	5.1±0.07	24.1±0.42	4.73±0.06	22.9±0.07	97±0.99	4.23±0.04
	TG	147	135.05±0.42	132.63±0.5	145.09±0.41b	24.15±0.21	96.49±0.8b	56.67±0.41b	153.16±1.19b	17.89±0.03	73.15±0.3	4.09±0.01	5.19±0.03	24.01±0.15	4.63±0.02	23.08±0.03	97.16±0.35	4.21±0.01
	GG	224	134.63±0.32	132.54±0.39	144.72±0.33b	24.23±0.2	95.41±0.7b	56.03±0.37b	151.43±1.05b	17.84±0.03	72.69±0.24	4.07±0.01	5.25±0.03	24.2±0.15	4.62±0.02	23.08±0.02	96.89±0.28	4.2±0.01
			0.077	0.347	0.02	0.851	0.034	0.02	0.025	0.378	0.486	0.727	0.173	0.674	0.145	0.07	0.844	0.592
c.812+10937 C>T	CC	34	135.21±0.84	131.94±0.92	145.96±0.97	24.52±0.48	97.16±1.61	57.53±0.91	154.69±2.48	17.88±0.06	73.1±0.62	4.09±0.03	5.03±0.03b	23.53±0.18	4.68±0.03	22.91±0.05b	96.63±0.7	4.22±0.03
	CT	170	135.41±0.39	133.39±0.48	145.48±0.4	24.25±0.21	97±0.83	56.76±0.44	153.76±1.25	17.9±0.03	73.11±0.29	4.08±0.01	5.21±0.03a	24.13±0.16	4.64±0.02	23.11±0.03a	97.24±0.34	4.21±0.01
	TT	188	134.43±0.35	132.18±0.42	144.46±0.35	24.13±0.21	95.17±0.74	55.98±0.38	151.15±1.1	17.81±0.03	72.62±0.25	4.08±0.01	5.26±0.03a	24.23±0.16	4.61±0.02	23.07±0.02a	96.84±0.3	4.2±0.01
			0.159	0.121	0.087	0.748	0.213	0.192	0.204	0.099	0.402	0.894	0.009	0.194	0.239	0.011	0.596	0.748
c.812+6591 T>C	TT	20	133.05±0.93	132.1±1.53	144.93±0.84	23.47±0.69	96.03±2.45	57.1±1.14	153.13±3.5	17.8±0.09	71.53±0.99	4.02±0.05	5.35±0.11a	24.23±0.46	4.54±0.06	23.15±0.11	95.75±1.07	4.14±0.04
	TC	138	134.9±0.45	132.84±0.53	144.51±0.46	24.07±0.26	95.64±0.91	56.38±0.49	152.03±1.38	17.82±0.04	72.81±0.31	4.09±0.02	5.28±0.04a	24.33±0.19	4.61±0.02	23.09±0.03	97.14±0.38	4.21±0.02
	CC	234	135.1±0.31	132.64±0.38	145.34±0.32	24.36±0.17	96.44±0.67	56.43±0.34	152.87±1	17.88±0.02	73.03±0.23	4.08±0.01	5.17±0.02b	23.99±0.13	4.64±0.02	23.06±0.02	97.02±0.27	4.21±0.01
			0.203	0.863	0.312	0.309	0.775	0.858	0.869	0.224	0.195	0.25	0.02	0.314	0.145	0.351	0.393	0.217
c.565+11921 A>G	AA	137	134.87±0.42	132.64±0.5	145.14±0.45	24.25±0.24	96.49±0.91	56.61±0.46	153.09±1.34	17.83±0.03	72.9±0.3	4.09±0.01	5.22±0.04	24.2±0.17	4.64±0.02	23.05±0.03ab	97.1±0.35	4.21±0.01
	AG	180	134.93±0.36	132.66±0.44	144.91±0.37	24.27±0.22	96.12±0.75	56.31±0.4	152.43±1.13	17.89±0.03	72.91±0.25	4.08±0.01	5.23±0.03	24.11±0.16	4.61±0.02	23.12±0.03a	97.02±0.31	4.2±0.01
	GG	75	135.01±0.6	132.8±0.74	145.11±0.57	24.03±0.31	95.54±1.26	56.49±0.68	152.03±1.91	17.83±0.04	72.73±0.48	4.08±0.02	5.17±0.04	24.01±0.22	4.65±0.03	23±0.03b	96.75±0.56	4.21±0.02
			0.982	0.981	0.917	0.82	0.819	0.892	0.879	0.322	0.931	0.834	0.571	0.817	0.444	0.023	0.842	0.734
c.565+6840 A>G	AA	136	134.82±0.42	132.65±0.5	145.08±0.45	24.22±0.24	96.39±0.91	56.58±0.46	152.97±1.34	17.83±0.03	72.9±0.3	4.09±0.01	5.22±0.04	24.2±0.18	4.64±0.02	23.05±0.03ab	97.1±0.35	4.21±0.01
	AG	182	134.95±0.36	132.65±0.44	144.92±0.37	24.27±0.22	96.14±0.75	56.32±0.4	152.46±1.12	17.89±0.03	72.92±0.25	4.08±0.01	5.23±0.03	24.11±0.16	4.61±0.02	23.12±0.03a	97.03±0.31	4.2±0.01
	GG	74	135.05±0.61	132.8±0.75	145.2±0.57	24.05±0.32	95.66±1.27	56.53±0.69	152.2±1.93	17.82±0.04	72.71±0.48	4.08±0.02	5.18±0.04	24.01±0.23	4.64±0.03	23±0.03b	96.72±0.57	4.21±0.02
			0.945	0.983	0.909	0.852	0.891	0.906	0.933	0.287	0.908	0.831	0.621	0.824	0.548	0.026	0.821	0.764
c.565+3453 C>T	CC	71	135.02±0.63	132.77±0.78	145.11±0.59	24±0.33	95.37±1.31	56.37±0.71	151.74±1.99	17.82±0.05	72.7±0.5	4.08±0.02	5.18±0.05	24.01±0.23	4.64±0.03	23±0.03b	96.71±0.58	4.2±0.02
	CT	177	134.96±0.36	132.64±0.45	144.86±0.38	24.24±0.22	96.05±0.76	56.34±0.4	152.38±1.14	17.89±0.03	72.87±0.26	4.07±0.01	5.23±0.03	24.12±0.16	4.61±0.02	23.12±0.03a	96.99±0.31	4.19±0.01
	TT	144	134.84±0.41	132.68±0.48	145.19±0.43	24.28±0.23	96.63±0.89	56.62±0.44	153.25±1.3	17.83±0.03	72.96±0.29	4.09±0.01	5.22±0.03	24.19±0.17	4.64±0.02	23.05±0.03ab	97.15±0.34	4.21±0.01
			0.961	0.988	0.838	0.781	0.697	0.891	0.778	0.243	0.88	0.648	0.704	0.847	0.551	0.02	0.78	0.6
c.494+5808 C>T	CC	80	134.87±0.59	132.61±0.72	144.91±0.56	23.94±0.3	95.37±1.18	56.39±0.66	151.76±1.81	17.84±0.05	72.81±0.45	4.08±0.02	5.18±0.04	23.95±0.22	4.63±0.03	23.01±0.04b	96.76±0.52	4.2±0.02
	CT	189	135.01±0.35	132.76±0.42	145.05±0.37	24.27±0.21	96.17±0.75	56.38±0.39	152.55±1.12	17.87±0.03	72.73±0.25	4.07±0.01	5.25±0.03	24.19±0.15	4.61±0.02	23.12±0.03a	96.92±0.3	4.19±0.01
	TT	123	134.83±0.45	132.59±0.55	145.08±0.46	24.3±0.26	96.59±0.96	56.59±0.47	153.18±1.4	17.85±0.03	73.13±0.31	4.1±0.02	5.2±0.04	24.13±0.19	4.65±0.02	23.05±0.03a	97.26±0.37	4.22±0.02
			0.948	0.964	0.97	0.631	0.716	0.942	0.816	0.836	0.628	0.458	0.319	0.682	0.462	0.049	0.68	0.426

## Sheet: Table S6
Haplotype combinations	n	Ratio	Component														Traits
			c.5547+860 C>T	c.5251+281 A>C	c.3769+40 C>T	c.2782+3975 A>G	c.1381+768 T>G	c.1381+763 G>T	c.1003+704 C>T	c.1003+651 C>T	c.1003+626 A>G	c.812+22526 T>G	c.565+11921 A>G	c.565+6840 A>G	c.565+3453 C>T	c.494+5808 C>T	BH	BL	CHC	SW	CWF	CWA	CW	TN	TL	STL	LN	LL	SLL	TLN	TLL	STLL
Hap1Hap1	46	0.117	CC	AA	CC	AA	GG	TT	TT	TT	GG	GG	AA	AA	TT	TT	134.61±0.75	131.54±0.97	144.23±0.71	24.01±0.43	94.09±1.44	55.92±0.77	150.01±2.17	17.72±0.07	72.27±0.63	4.08±0.03	5.35±0.07	24.55±0.32	4.6±0.03	23.07±0.06	96.83±0.71	4.2±0.03
Hap1Hap2	100	0.255	CC	AA	CC	AA	GG	TT	TT	TT	GG	GG	AG	AG	TC	TC	135.67±0.52	132.97±0.59	145.5±0.55	24.32±0.31	95.65±1.1	56.15±0.58	151.8±1.66	17.82±0.04	73.17±0.37	4.11±0.02	5.21±0.04	24.01±0.21	4.61±0.03	23.03±0.03	97.17±0.43	4.22±0.02
Hap1Hap3	37	0.094	CC	AA	CC	AA	GT	TG	TC	TC	GA	GT	AG	AG	TC	TC	134.19±0.73	132.32±1.05	143.84±0.69	23.71±0.38	94.49±1.71	55.54±0.9	150.03±2.56	17.81±0.07	72.74±0.51	4.08±0.02	5.24±0.07	24.31±0.37	4.64±0.04	23.05±0.07	97.05±0.63	4.21±0.02
Hap2Hap2	47	0.12	CC	AA	CC	AA	GG	TT	TT	TT	GG	GG	GG	GG	CC	CC	134.53±0.72	133.67±0.87	144.47±0.65	24.51±0.47	96.34±1.44	56.99±0.75	153.33±2.14	17.83±0.06	73.16±0.51	4.1±0.02	5.3±0.07	24.65±0.31	4.66±0.04	23.13±0.06	97.8±0.6	4.23±0.02
P-Value																	0.329	0.374	0.249	0.598	0.701	0.658	0.703	0.504	0.544	0.795	0.319	0.284	0.638	0.493	0.722	0.825
